# Supplementary material for: Efficacious genome editing in infant mice with glycogen storage disease type Ia
Source: JCI Insight. 2025 Jul 31;10(18):e181760. doi: 10.1172/jci.insight.181760 (PMC12487852; doi:10.1172/jci.insight.181760)
Supplement: Supporting data values [file jciinsight-10-181760-s261.xlsx]

## Sheet: Figure 1
	8 hour fasting glucose				GTT Baseline				GTT 120 minutes				G6Pase				Glycogen				G6PC cDNA				G6PC RNA
	mDonor + CRISPR		mDonor		mDonor + CRISPR		mDonor		mDonor + CRISPR		mDonor		mDonor + CRISPR		mDonor		mDonor + CRISPR		mDonor		mDonor + CRISPR		mDonor		mDonor + CRISPR		mDonor
	Low	Medium	Low	Medium	Low	Medium	Low	Medium	Low	Medium	Low	Medium	Low	Medium	Low	Medium	Low	Medium	Low	Medium	Low	Medium	Low	Medium	Low	Medium	Low	Medium
	122	152	75	129	50	51	25	33	95	101	31	62	5.8	8.6	11	8.6	629	96	347	153	2.44638	3.77847	0.873607	1.06338	2.17175	2.26179	0.453877	1.38051
	113	184	80	143	47	102	20	78	63	132	26	88	10.3	7.9	11.7	6.2	470	96	304	147	2.07325	7.28225	1.35408	2.03005	1.21073	4.59724	0.404323	1.38051
	96	119	92	92	62	69	44	63	95	102	34	81	9.6	5.1	4.8	6.9	424	117	290	165	6.91391	5.92637	1.4265	5.65119	2.16498	3.70563	0.277031	1.89278
	148	156	130	139	64	94	47	55	111	116	56	95	12	7.5		8.2	360	108		127	4.13162	5.02582		3.20431	1.19943	3.04347		1.46954
	182	141	82	134	45	47	42	100	89	45	60	131
	171	145	120	131	79	48	30		104	47	36
	170	151	88	152	77		31		93		44
	175		88		77		26		134		54
	185		85		58		24		258		54
	132		95		70				120
	139		84		50				65
Mean	148.455	149.714	92.6364	131.429	61.7273	68.5	32.1111	65.8	111.545	90.5	43.8889	91.4	9.425	7.275	9.16667	7.475	470.75	104.25	313.667	148	3.89129	5.50323	1.21806	2.98723	1.68672	3.40203	0.37841	1.53084
Standard deveiation	30.3426	19.4226	17.0603	19.0688	12.7443	24.3372	9.79087	25.0938	52.9195	36.2698	12.5344	25.3239	2.61836	1.51959	3.79781	1.11766	114.738	10.2103	29.7041	15.8745	2.20507	1.47724	0.300498	1.98	0.55618	0.991535	0.0912262	0.244919

## Sheet: Figure 2
Day	High D+C	High D	Wildtype	High D+C Beza	High D Beza	Low D+C Beza	Low D Beza	High C Beza	High C
13					1
14								1
14								1	1
15						1		1
16									1
22								1	1
25				1					1
26		1
34							1
39		1
48		1
48		1
55							1
57							1
61		1
84	0
84	0
84	0
84	0
84	0
84	0
84		0
84		0
84		0
84		0
84		0
84		0
84		0
84			0
84			0
84			0
84			0
84			0
84			0
84			0
84			0
84				0
84				0
84				0
84				0
84				0
84				0
84					0
84					0
84					0
84					0
84					0
84					0
84						0
84						0
84						0
84						0
84						0
84						0
84						0
84						0
84							0
84							0
84							0
84							0

## Sheet: Figure 3
	8 hour fasting glucose, 2 weeks							8 hour fasting glucose, 11 weeks							GTT Baseline							GTT 120 minutes							Lactate
	High Donor + CRISPR (no drug)	High Donor (no drug)	High Donor + CRISPR	High Donor	Low Donor + CRISPR	Low Donor	Wildtype	High Donor + CRISPR (no drug)	High Donor (no drug)	High Donor + CRISPR	High Donor	Low Donor + CRISPR	Low Donor	Wildtype	High Donor + CRISPR (no drug)	High Donor (no drug)	High Donor + CRISPR	High Donor	Low Donor + CRISPR	Low Donor	Wildtype	High Donor + CRISPR (no drug)	High Donor (no drug)	High Donor + CRISPR	High Donor	Low Donor + CRISPR	Low Donor	Wildtype	High Donor + CRISPR	High Donor	High Donor + CRISPR + Beza	High Donor + Beza	Low Donor + CRISPR + Beza	Low Donor + Beza	Wildtype
	148	143	106	78	177	168	204	49	41	111	76	78	59	78	63	46	73	48	64	61	204	54	69	105	66	109	112	228	0.7		2.5	1.3	1		4.8
	162	126	154	156	176	159	174	45	65	128	71	83	60	205	51	75	100	68	68	59	174	74	88	139	83	132	84	155	0.8	2.4	3.6	1.8	1.9	2.41	2.5
	107	162	186	119	229	211	190	45	37	102	63	52	103	207	51	55	135	75	60	49	190	71	67	148	78	101	111	201	1.6	1.8	2.6		2.5	1.5	3.6
	130	166	213	106	145	173	214	78	65	119	40	52	84	186	95	33	116	49	84	73	214	83	120	167	33	99	115	266	2.8	1.6	3.4	1.4	1.5		2.2
	125	134	154	128	217	118	218	71	94	117	56	95		201	75	26	90	59	111	39	218	80	65	125	49	135	55	207	1.7	1		2.8		1.3	3.1
	121	157	159	164	227	133	167	45	31	132	57	73		160	62	72	121	73	99	22	167	73	104	129	85	98	43	180	1.2	0.6	4.6	3.3	1	1.5	2.5
					155	106	152					52		156		75	72		47		152		116	131		62		266	3.6	1.5	2.2	1.9	0.4		1.6
					156		203					65		169		64			78		203		53			112		223	1.5	1.2			2.1
																26							39					251	2.3	2.2			2.5
																38							31					201	1.3	1.6
																												191		1.3
																												220
Mean	132.167	148	162	125.167	185.25	152.571	190.25	55.5	55.5	118.167	60.5	68.75	76.5	170.25	66.1667	51	101	62	76.375	50.5	190.25	72.5	75.2	134.857	65.6667	106	86.6667	215.75	1.75	1.52	3.15	2.08333	1.6125	1.6775	2.9
Standard deviation	19.7729	16.1617	35.9166	31.9275	34.246	36.1887	23.7652	14.9633	23.7297	10.9803	12.724	16.2635	21.1108	42.3784	16.7143	19.8494	24.2487	11.8322	21.1318	18.0859	23.7652	10.1341	30.9688	19.4116	20.8391	22.791	31.4749	33.853	0.908295	0.53707	0.893868	0.79854	0.767998	0.497351	1.05198

## Sheet: Figure 4
	Liver G6Pase								Liver Glycogen								G6PC cDNA								G6PC RNA								Cas9 cDNA					Cas9 RNA
	High Donor + CRISPR (no drug)	High Donor (no drug)	High Donor + CRISPR	High Donor	Low Donor + CRISPR	Low Donor	High CRISPR	High CRISPR (no drug)	High Donor + CRISPR (no drug)	High Donor (no drug)	High Donor + CRISPR	High Donor	Low Donor + CRISPR	Low Donor	High CRISPR	High CRISPR (no drug)	High Donor + CRISPR (no drug)	High Donor (no drug)	High Donor + CRISPR	High Donor	Low Donor + CRISPR	Low Donor	High CRISPR	High CRISPR (no drug)	High Donor + CRISPR (no drug)	High Donor (no drug)	High Donor + CRISPR	High Donor	Low Donor + CRISPR	Low Donor	High CRISPR	High CRISPR (no drug)	High Donor + CRISPR (no drug)	High Donor + CRISPR	Low Donor + CRISPR	High CRISPR	High CRISPR (no drug)	High Donor + CRISPR (no drug)	High Donor + CRISPR	Low Donor + CRISPR	High CRISPR	High CRISPR (no drug)
	4	8	9	9	7	6	0	0	286	289	168	275	180	297	446	458	8.47613	1.19638	4.56053	4.25405	1.85278	0.536481	0.000155	0.000860947	5.52786	2.55646	7.63631	3.12723	14.4805	0.606242	0.001391	5.9e-05	0.25941	0.238175	0.245471	31.879	20.3132	0.04186	0.046296	0.003736	1.2151	0.380884
	6	6	6	10	4	6	3	2	275	265	215	164	230	293	547	555	4.33057	1.1612	3.7127	2.52086	1.32494	0.680431	0.002038	0.00133872	7.02258	3.61223	11.7414	4.37782	8.18043	0.349215	0.000898	0.000114	0.167778	0.321503	0.22694	34.6965	20.0689	0.081631	0.070801	0.007524	0.937302	0.309262
	8	6	8	10	7	6	2	1	218	332	224	237	301	388	654	657	3.62052	2.1668	2.66191	1.85166	2.66904	0.361509	0.000155	0.000309542	5.88172	3.44543	9.21216	1.39303	1.02548	0.316824	0.000407	0.020756	0.20703	0.223032	0.35001	39.2775	7.39663	0.066154	0.034903	0.001611	0.44995	0.353819
	6	7	9	9	10	4	6	2	234	282	151	180	385	263	488	717	4.39568	0.843739	9.00692	2.22012	2.29083	2.76123	0.00037	3.12817e-05	3.29606	1.81463	9.76445	3.34703	0.967303	1.09779	0.000409		0.257711	0.396717	0.305808	39.876	26.8306	0.025857	0.110432	0.001737
	5	6	8	8	9		1		246		142	225	333				3.50358	2.80925	4.37144	2.2745	1.44233				2.3885	2.46013	10.3164	4.83957	0.507158				0.169997	0.199464	0.223406			0.018254	0.046094	0.005853
	7	8	8	11	6				159		200	290	182				3.12792	3.70801	3.62394	6.13406	3.14954				4.86832	3.0254	6.68785	8.49653	0.409393				0.193019	0.150049	0.362309			0.041223	0.075278	0.004183
					9								381
					8								329
Mean	6	6.83333	8	9.5	7.5	5.5	2.4	1.25	236.333	292	183.333	228.5	290.125	310.25	533.75	596.75	4.57573	1.9809	4.65624	3.20921	2.12158	1.08491	0.0006795	0.000635122	4.83084	2.81905	9.22644	4.26354	4.26172	0.592518	0.00077625	0.00697633	0.209157	0.254823	0.285657	36.4323	18.6523	0.0458298	0.0639673	0.00410733	0.867451	0.347988
Standard deviation	1.41421	0.983192	1.09545	1.04881	1.92725	1	2.30217	0.957427	45.5573	28.5073	34.419	50.0829	82.9465	54.0085	90.2381	114.141	1.97301	1.12109	2.23392	1.66224	0.71461	1.12513	0.00091132	0.000582143	1.71557	0.673899	1.83172	2.39308	5.83171	0.360874	0.000470446	0.0119336	0.040972	0.0893422	0.0622265	3.81661	8.131	0.0240463	0.0276046	0.00231148	0.387329	0.0361652

## Sheet: Figure 5
	Integration		Surveyor
	High Dose +CRISPR	High dose+CRISPR	High Dose +CRISPR	High dose+CRISPR
	3.81494	5.8809	22.3038	13.2284
	3.82288	7.33602	27.2184	16.2947
	3.53777	8.2219	29.8555	13.305
	2.51176	4.5942	39.3416	15.174
	1.77304	5.31941	27.3506	11.7287
	3.18153	3.97113	28.2862	11.3743
Mean	3.10699	5.88726	29.0594	13.5175
Standard deviation	0.817135	1.62576	5.63743	1.91723
Off-target analysis
Percent cutting
	Cas9+				Mean	Standard deviation		Cas9-
Target site	12.77	15.95	18.12	16.11	15.7375	2.21105		1.03
Off-target 1	0	0	0	2.74	0.685	1.37		0.04
Off-target 2	1.69	1.69	1.68	1.8	1.715	0.0568624		1.69
Off-target 3	2.81	9.34	2.93	3.84	4.73	3.10755		2.22
Off-target 4	0.36	0.84	0.38	0.43	0.5025	0.226918		0.22
Off-target 5	1.26	1.24	1.27	1.38	1.2875	0.0629153		1.84
Off-target 6	1.08	1.73	1.86	1.79	1.615	0.360601		1.06
Off-target 7	0.07	0.08	0.05	0.07	0.0675	0.0125831		0.07
Off-target 8	0.85	0.9	0.82	1.1	0.9175	0.126062		0.89
Off-target 9	1.73	1.59	1.69		1.67	0.072111		1.65
Off-target 10	1.49	1.33	1.26	1.4	1.37	0.0983192		1.37
Off-target 11	0.84	1.02	0.89	1.02	0.9425	0.0917878		0.96
							Mean	1.08667
							Standard deviation	0.710471

## Sheet: Figure 6
Sample	Treated?	Total Reads	UMI consensus reads	Chimera Count	Large Deletions	Small Deletions	Small Insertions	Large Insertions
bc1001	N	835570	2389	1	0	1	2	0
bc1002	N	2253031	14410	9	5	42	75	2
bc1003	Y	1556238	2818	30	19	240	300	24
bc1004	Y	1025028	2613	10	4	207	221	12
bc1005	Y	1160598	11271	96	38	808	618	47
bc1006	Y	2024756	1415	0	4	103	73	6
Total		8855221	34916	146	70	1401	1289	91

## Sheet: Supp Fig 1
	Baseline Body Weight							Week 12 Body Weight							Liver Weight							Liver Weight/Body Weight
	High Donor + CRISPR	High Donor	High dose + CRISPR + Beza	High Donor + Beza	Low Donor + CRISPR + Beza	Low Donor + Beza	Wildtype	High Donor + CRISPR	High Donor	High dose + CRISPR + Beza	High Donor + Beza	Low Donor + CRISPR + Beza	Low Donor + Beza	Wildtype	High Donor + CRISPR	High Donor	High dose + CRISPR + Beza	High Donor + Beza	Low Donor + CRISPR + Beza	Low Donor + Beza	Wildtype	High Donor + CRISPR	High Donor	High dose + CRISPR + Beza	High Donor + Beza	Low Donor + CRISPR + Beza	Low Donor + Beza	Wildtype
	5	6	6	6	5	5	10	17	25	26.4	19.4	20.4	17.8	18	1643.9	2416.9	2201.1	2043	2176.1		813.7	0.0967	0.096676	0.083375	0.105309	0.106672	0.124427	0.045206
	5	6	4	6	6	7	10	18		17.5	16.2	18.6	17.8	20	1821.5	2864.7	2152.7	1518.6	2052.7		665.3	0.101194	0.098783	0.123011	0.093741	0.11036	0.108691	0.033265
	7	4	5	4	5	6	9	21	29	18.5		23.7		23	1865.9	2121.5	2244.6		2465.3		925	0.088852	0.106075	0.12133		0.104021		0.040217
	6	6	5	6	6		9	22		24.3	19.8	17.5	18.7	23	2246.4	1967.1	2378.4	2304	2217.9	2214.8	1000.7	0.102109	0.098355	0.097877	0.116364	0.126737	0.128989	0.043509
	5	4	5	4		6	10	24			23.8		19	23	2040.1	2617.7		2535.7		1934.7	908.8	0.085004	0.109071		0.106542		0.102305	0.039513
	6	5	6	5	5	5	10	20	20	25.3	25.2	17.4		25	2780.1	2658.6	2538.8	2536.9	1883.3		1044	0.139005	0.120845	0.100348	0.100671	0.108236		0.04176
		5	5	5	5		10		20	19.5	21.6	19.5			1256.7	2331.1	2104.4	2476.8	2080.1	2412.1		0.114245	0.145694	0.107918	0.114667	0.106672
		5		5	6		10					24			1483.9	1699.6			3630.4	1943.8		0.114146	0.1214			0.151267
					6							24			1685.3	1722.2			2315.1			0.105331	0.107638			0.096463
															1736.2	1805.6						0.108513	0.106212
Mean	5.66667	5.125	5.14286	5.125	5.5	5.8	9.75	20.3333	23.5	21.9167	21	20.6375	18.325	22	1856	2220.5	2270	2235.83	2352.61	2126.35	892.917	0.106489	0.112675	0.110097	0.106397	0.114822	0.113328	0.0396528
SD	0.816497	0.834523	0.690066	0.834523	0.534522	0.83666	0.46291	2.58199	4.3589	3.85353	3.25208	2.87399	0.618466	2.52982	425.265	419.165	161.604	398.718	545.189	230.601	136.974	0.0158169	0.0148108	0.0116412	0.00949627	0.0185006	0.0139333	0.00388756

## Sheet: Supp Fig 2
ALT								Cholesterol								Triglycerides								Creatinine
High Donor + CRISPR (no drug) 4 wk	High Donor + CRISPR (no drug) 12 wk	High Donor (no drug) 4 wk	High Donor (no drug) 12 wk	Wildtype 4 wk	Wildtype 12 wk	High Donor + CRISPR 12 wk	High Donor 12 wk	High Donor + CRISPR (no drug) 4 wk	High Donor + CRISPR (no drug) 12 wk	High Donor (no drug) 4 wk	High Donor (no drug) 12 wk	Wildtype 4 wk	Wildtype 12 wk	High Donor + CRISPR 12 wk	High Donor 12 wk	High Donor + CRISPR (no drug) 4 wk	High Donor + CRISPR (no drug) 12 wk	High Donor (no drug) 4 wk	High Donor (no drug) 12 wk	Wildtype 4 wk	Wildtype 12 wk	High Donor + CRISPR 12 wk	High Donor 12 wk	High Donor + CRISPR Wk 12	High Donor Wk 4	High Donor Wk 12	Wildtype Wk 4	Wildtype Wk 12	High Donor + CRISPR + Beza Wk 12	High Donor + Beza Wk 12
697	51	259	104	19	16	230	99	327	72	188	81	75	68	103	68	176	170	380	346	74	88	114	116	0	0	0	0.1	0.1	0.1	0
414	43	570	252	11	35	255	77	152	96	113	161	45	79	94	79	685	133	259	247	48	83	113	139	0	0	0.1	0	0.1	0	0
243	96	64	98	18	25	258	194	91	96	78	106	74	99	120	99	234	146	212	185	93	126	185	228	0.1	0	0	0	0.1	0.1	0
130	161	130	100	15	25	56	64	75	146	101	112	79	75	88	75	183	82	257	193	93	81	149	167	0.2	0.1	0	0.1	0.1	0.1	0.1
	92		102		37	66	99		93		119		83	99	83		274		153		136	259	191	0		0		0.1	0.1	0
	49		138		17	137	84		58		79		87	82	87		144		188		97	178	165	0		0.1		0.1	0	0

## Sheet: Supp Fig 3
Blood glucose
	High Donor + CRISPR							High Donor							High Donor + CRISPR + bezafibrate							High Donor + bezafibrate							Low Donor + CRISPR + bezafibrate							Low Donor + bezafibrate							Wildtype
Male	71	45						41		65	94	31			111	119		117				76	40	56					52	65													186	160	156	169
Female	49	45	45	78				37	65						132	128	102					57	71	63					78	83	52	95	73	52		59	60	103	84				78	205	207	201
Survival
Day	High D+C	High D	Wildtype	High D+C Beza	High D Beza	Low D+C Beza	Low D Beza	High C Beza	High C
13					1
14								1
14								1	1
15						1		1
16									1
22								1	1
25				1					1
26		1
34							1
39		1
48		1
48		1
55							1
57							1
61		1
84	0
84	0
84	0
84	0
84	0
84	0
84		0
84		0
84		0
84		0
84		0
84		0
84		0
84			0
84			0
84			0
84			0
84			0
84			0
84			0
84			0
84				0
84				0
84				0
84				0
84				0
84				0
84					0
84					0
84					0
84					0
84					0
84					0
84						0
84						0
84						0
84						0
84						0
84						0
84						0
84						0
84							0
84							0
84							0
84							0

## Sheet: Supp Fig 4
S

[truncated: 1 more sheets: Supp Fig 5]
